# Supplementary material for: Aberrant upregulation of CaSR promotes pathological new bone formation in ankylosing spondylitis
Source: EMBO Mol Med. 2020 Dec 1;12(12):e12109. doi: 10.15252/emmm.202012109 (PMC7721361; doi:10.15252/emmm.202012109)
Supplement: Supplementary file 4 — Source Data for Expanded View [file EMMM-12-e12109-s003.zip]

Archive with 1 entries (1 files):
- emmm202012109-sup-0003-SDataFigEV5.rar
